# Supplementary material for: Understanding citizens’ preferences for prioritising patients in the face of scarce surgical capacity in the Netherlands: a think-aloud study
Source: BMJ Open. 2026 Jul 7;16(7):e115112. doi: 10.1136/bmjopen-2025-115112 (PMC13343013; doi:10.1136/bmjopen-2025-115112)
Supplement: online supplemental file 2 [file bmjopen-16-7-s002.xlsx]

## Sheet: General information
Experimental design:	Understanding citizens’ preferences for prioritizing patients in the face of scarce surgical capacity in the Netherlands: A think-aloud study
Date:	May 2023
Authors:	Thomas Reindersma (Erasmus University Rotterdam; reindersma@eshpm.eur.nl), Anouk van Alphen (Erasmus Medical Centre; a.vanalphen@erasmusmc,nl), Vivian Reckers-Droog (Erasmus University Rotterdam; reckers@eshpm.eur.nl)

## Sheet: Design_betweenBCDNKA
			Breast cancer (BC)				Deafness (DN)				knee arthritis (KA)
			Age	QOL without surgery	QOL after surgery	Waiting time	Age	QOL without surgery	QOL after surgery	Waiting time	Age	QOL without surgery	QOL after surgery	Waiting time
Ngene #	Block	Choice task	A (0 = 50 years, 1 = 60 years, 2 = 70 years)	B (0 = 65, 1 = 75, 2 = 85)	C (0 = 80, 1 = 85, 2 = 90)	D (0 = 1 month, 1 = 3 months, 2 = 6 months)	E (0 = 6 months, 1 = 9 months, 2 = 12 months)	F (0 = 65, 1 = 75, 2 = 85)	G (0 = 80, 1 = 85, 2 = 90)	H (0 = 1 month, 1 = 3 months, 2 = 6 months)	I (0 = 60 years, 1 = 70 years, 2 = 80 years)	J (0 = 65, 1 = 75, 2 = 85)	K (0 = 80, 1 = 85, 2 = 90)	L (0 = 6 months, 1 = 12 months, 2 = 18 months)
4	1	1	1	0	0	1	2	0	0	1	2	2	2	1
7	1	2	2	1	2	0	2	0	2	0	0	1	0	2
8	1	3	0	0	0	1	1	1	2	1	0	0	0	1
16	1	4	2	2	2	1	2	0	1	1	1	1	2	2
17	1	5	0	2	1	1	1	2	1	2	2	2	2	0
18	1	6	2	2	2	0	0	1	0	1	1	0	0	2
21	1	7	0	1	2	2	2	1	1	1	2	0	0	1
22	1	8	2	2	1	2	1	0	2	1	2	0	1	2
23	1	9	2	1	0	2	2	2	2	2	1	0	2	2
32	1	10	1	1	2	1	1	2	1	1	1	2	1	1
36	1	11	1	0	2	0	1	2	1	2	2	0	1	0
44	1	12	2	0	1	0	0	1	1	1	0	1	2	0
9	2	1	0	1	1	0	2	1	1	0	0	2	1	2
11	2	2	0	0	0	2	0	1	0	2	0	2	1	2
12	2	3	0	1	0	0	1	0	0	0	1	1	1	0
13	2	4	0	0	1	2	0	2	1	1	1	1	1	1
14	2	5	0	0	0	0	0	2	2	0	0	1	2	2
19	2	6	0	2	1	0	0	0	1	2	2	1	2	1
20	2	7	2	1	1	2	1	1	2	1	1	1	0	0
24	2	8	0	0	2	1	2	0	2	0	0	0	0	0
30	2	9	1	2	1	0	1	0	0	1	1	0	2	2
34	2	10	1	0	2	2	0	1	2	0	1	0	1	0
35	2	11	1	0	2	1	1	1	1	0	0	1	2	1
38	2	12	2	1	0	1	1	1	1	2	2	1	1	0
2	3	1	1	1	0	1	0	1	1	1	2	0	1	2
3	3	2	1	2	1	2	2	1	0	0	2	1	1	0
26	3	3	2	0	1	0	2	2	2	1	1	2	1	0
27	3	4	1	1	1	1	0	0	0	2	1	1	0	0
33	3	5	2	0	0	2	2	0	1	2	1	2	2	1
37	3	6	0	1	2	1	2	0	0	0	1	1	1	1
39	3	7	1	1	1	2	1	2	2	0	2	2	2	0
41	3	8	0	1	2	2	0	0	0	1	0	0	2	0
42	3	9	0	2	2	0	2	1	2	1	0	2	2	1
43	3	10	1	0	1	2	2	1	0	2	0	1	0	2
46	3	11	1	2	2	1	0	1	2	2	1	2	2	0
47	3	12	0	0	1	2	0	0	2	0	1	0	2	2
1	4	1	0	1	1	1	2	2	2	2	2	1	2	2
5	4	2	2	0	2	0	0	0	1	2	2	0	2	1
6	4	3	1	0	0	0	0	0	2	1	2	2	1	0
10	4	4	2	0	2	1	0	2	2	2	0	1	1	1
15	4	5	2	0	1	1	1	1	0	0	1	0	0	1
25	4	6	1	1	1	0	1	0	1	2	0	0	1	1
28	4	7	1	2	2	2	2	2	1	0	2	1	0	2
29	4	8	1	1	0	0	2	1	2	2	0	0	1	1
31	4	9	2	2	1	1	1	0	1	0	0	2	1	2
40	4	10	0	2	2	2	1	0	2	2	2	1	0	1
45	4	11	2	1	0	0	0	2	1	0	0	0	0	0
48	4	12	2	1	2	2	1	1	0	0	2	0	2	2

## Sheet: Design_within_BC
			Patient 1				Patient 2
			Age	QOL without surgery	QOL after surgery	Waiting time	Age	QOL without surgery	QOL after surgery	Waiting time
Ngene #	Block	Choice task	A (0 = 50 years, 1 = 60 years, 2 = 70 years)	B (0 = 65, 1 = 75, 2 = 85)	C (0 = 80, 1 = 85, 2 = 90)	D (0 = 1 month, 1 = 3 months, 2 = 6 months)	A (0 = 50 years, 1 = 60 years, 2 = 70 years)	B (0 = 65, 1 = 75, 2 = 85)	C (0 = 80, 1 = 85, 2 = 90)	D (0 = 1 month, 1 = 3 months, 2 = 6 months)
4	1	1	0	1	2	2	1	2	1	1
7	1	2	2	0	0	1	1	1	2	0
9	1	3	1	2	1	1	0	0	2	2
14	1	4	1	0	2	1	2	1	0	0
18	1	5	0	2	2	0	2	1	1	2
22	1	6	0	0	1	0	1	2	2	1
33	1	7	1	0	1	2	0	1	0	1
34	1	8	1	1	1	1	2	2	2	2
36	1	9	2	2	1	2	0	0	0	0
37	1	10	0	1	0	2	2	0	2	0
38	1	11	0	0	1	2	2	1	0	0
42	1	12	2	1	1	0	0	2	2	2
2	2	1	2	0	1	1	0	1	2	2
13	2	2	1	0	0	2	2	1	2	0
15	2	3	0	1	2	1	1	0	1	2
16	2	4	2	1	1	1	1	0	0	0
17	2	5	1	1	0	1	2	0	1	2
23	2	6	0	2	1	0	2	1	0	2
24	2	7	0	0	2	1	2	1	0	2
30	2	8	2	1	0	0	1	0	2	1
31	2	9	1	2	2	0	0	0	1	1
45	2	10	2	2	1	0	0	1	2	2
46	2	11	2	2	2	2	1	1	1	0
47	2	12	1	0	2	2	0	0	0	0
1	3	1	2	1	1	0	0	0	0	2
5	3	2	0	0	0	0	1	1	1	1
6	3	3	0	2	1	0	2	0	2	1
12	3	4	0	2	2	1	1	0	1	0
19	3	5	2	0	2	2	0	2	1	0
20	3	6	2	0	0	0	0	1	1	1
21	3	7	2	1	2	1	0	2	1	2
25	3	8	0	0	1	1	1	1	2	0
28	3	9	1	1	2	2	2	2	1	1
29	3	10	1	1	0	0	2	0	2	1
43	3	11	2	0	0	2	0	1	1	0
44	3	12	2	1	0	1	1	2	2	2
3	4	1	0	1	0	1	2	0	2	0
8	4	2	1	2	2	2	2	0	1	1
10	4	3	1	1	2	0	0	0	1	2
11	4	4	0	0	1	2	1	2	2	1
26	4	5	2	1	2	2	1	0	0	1
27	4	6	2	0	2	0	1	2	1	2
32	4	7	1	1	1	2	2	2	2	0
35	4	8	0	2	2	1	1	1	0	2
39	4	9	1	2	1	0	0	1	2	1
40	4	10	1	0	0	0	0	1	1	1
41	4	11	0	1	1	2	1	0	0	1
48	4	12	1	0	2	1	2	2	1	0

## Sheet: Design_within_DN
Questionnaire part 3B: choice tasks within conditions (doofheid)
Randomiseer: 1. toewijzing aan 1 van 4 blocks (gelijke verdeling van respondenten per block), 2. volgorde van choice tasks binnen block (ADD 2 variables that indicate orders)
			Patient 1				Patient 2
			Age	QOL without surgery	QOL after surgery	Waiting time	Age	QOL without surgery	QOL after surgery	Waiting time
Ngene #	Block	Choice task	A (0 = 6 months, 1 = 9 months, 2 = 12 months)	B (0 = 65, 1 = 75, 2 = 85)	C (0 = 80, 1 = 85, 2 = 90)	D (0 = 1 month, 1 = 3 months, 2 = 6 months)	A (0 = 6 months, 1 = 9 months, 2 = 12 months)	B (0 = 65, 1 = 75, 2 = 85)	C (0 = 80, 1 = 85, 2 = 90)	D (0 = 1 month, 1 = 3 months, 2 = 6 months)
3	1	1	2	0	0	0	0	1	2	1
10	1	2	0	2	1	1	1	0	2	2
15	1	3	1	0	1	2	0	2	2	0
17	1	4	2	2	1	0	1	0	0	1
20	1	5	2	1	0	0	0	0	1	2
24	1	6	1	0	2	0	2	1	0	2
28	1	7	1	1	1	2	2	2	2	1
31	1	8	0	0	1	2	2	2	2	0
39	1	9	0	0	2	0	1	1	1	1
40	1	10	1	0	0	0	2	1	2	1
45	1	11	1	1	1	2	2	0	0	0
47	1	12	1	0	1	0	0	1	0	2
1	2	1	2	1	2	0	0	2	1	2
4	2	2	1	2	2	2	2	0	1	0
5	2	3	0	2	1	2	1	0	2	1
9	2	4	0	0	2	2	1	2	1	0
11	2	5	0	2	2	2	1	0	1	0
22	2	6	1	1	0	1	0	0	2	2
25	2	7	1	1	1	1	2	2	2	2
32	2	8	0	1	0	1	2	0	1	2
35	2	9	0	1	2	1	1	0	0	2
37	2	10	0	2	2	1	2	1	1	0
43	2	11	2	1	1	2	0	2	2	0
46	2	12	2	1	2	2	0	2	1	0
6	3	1	2	1	2	0	0	2	1	1
12	3	2	0	0	0	1	2	1	1	0
13	3	3	1	2	2	1	0	1	0	0
18	3	4	2	0	0	0	1	1	2	2
19	3	5	2	0	2	1	0	1	0	2
23	3	6	0	1	0	0	1	0	2	1
30	3	7	2	1	2	1	1	0	0	0
36	3	8	2	1	0	1	0	0	1	0
38	3	9	2	0	1	1	0	1	0	2
41	3	10	1	1	2	0	2	0	0	1
44	3	11	2	2	1	0	0	0	2	1
48	3	12	2	2	2	2	1	1	1	1
2	4	1	1	2	2	0	0	1	1	2
7	4	2	0	0	2	1	2	2	1	2
8	4	3	2	0	1	1	1	1	2	2
14	4	4	1	2	1	1	2	0	2	0
16	4	5	0	0	0	2	2	1	2	0
21	4	6	1	0	2	2	0	1	1	1
26	4	7	1	1	0	0	2	0	1	1
27	4	8	0	0	1	2	1	2	1	1
29	4	9	0	1	1	1	1	2	2	2
33	4	10	0	1	1	2	1	0	0	1
34	4	11	1	2	1	0	2	1	0	1
42	4	12	2	0	0	2	1	1	2	0

## Sheet: Design_within_KA
			Patient 1				Patient 2
			Age	QOL without surgery	QOL after surgery	Waiting time	Age	QOL without surgery	QOL after surgery	Waiting time
Ngene #	Block	Choice tasks	A (0 = 60 years, 1 = 70 years, 2 = 80 years)	B (0 = 65, 1 = 75, 2 = 85)	C (0 = 80, 1 = 85, 2 = 90)	D (0 = 6 months, 1 = 12 months, 2 = 18 months)	A (0 = 60 years, 1 = 70 years, 2 = 80 years)	B (0 = 65, 1 = 75, 2 = 85)	C (0 = 80, 1 = 85, 2 = 90)	D (0 = 6 months, 1 = 12 months, 2 = 18 months)
10	1	1	0	0	0	0	1	1	2	1
11	1	2	1	2	2	1	2	0	1	2
14	1	3	2	1	1	0	0	0	0	1
16	1	4	0	0	0	1	2	1	1	0
25	1	5	0	1	2	2	2	2	1	1
31	1	6	1	0	2	2	0	2	1	1
32	1	7	1	1	1	0	0	2	2	2
34	1	8	0	2	2	2	2	0	0	1
35	1	9	1	1	2	2	0	0	0	0
41	1	10	1	0	1	0	0	1	0	2
44	1	11	2	1	0	0	0	0	2	1
47	1	12	2	0	1	1	1	2	2	0
3	2	1	1	1	0	1	0	2	1	2
5	2	2	0	1	0	0	2	0	2	2
8	2	3	1	1	0	2	2	0	1	0
9	2	4	0	2	1	2	1	0	2	0
13	2	5	1	1	2	0	0	2	1	2
18	2	6	2	1	2	1	1	0	0	0
23	2	7	2	0	2	1	0	1	0	2
27	2	8	2	2	2	0	1	1	1	2
36	2	9	0	1	1	1	2	0	2	2
43	2	10	2	0	0	2	1	2	1	0
45	2	11	1	2	1	0	2	0	2	2
46	2	12	2	2	2	1	1	0	1	0
6	3	1	2	1	1	1	1	2	2	0
7	3	2	1	0	1	2	0	1	2	0
12	3	3	1	0	1	1	0	1	0	0
17	3	4	1	0	0	2	2	1	1	1
21	3	5	0	0	2	1	2	1	1	2
26	3	6	2	2	1	2	1	1	2	1
28	3	7	0	0	2	2	2	1	1	0
30	3	8	0	0	1	1	2	2	2	0
33	3	9	0	1	2	1	1	2	1	0
39	3	10	0	0	1	0	1	2	2	1
40	3	11	1	2	1	2	2	0	2	1
48	3	12	2	2	1	1	1	1	2	2
1	4	1	0	1	0	0	1	0	1	2
2	4	2	0	1	2	2	1	0	0	1
4	4	3	2	2	2	2	0	1	1	0
15	4	4	0	1	1	2	1	2	2	1
19	4	5	2	2	2	0	1	1	0	1
20	4	6	1	0	2	0	0	1	0	2
22	4	7	2	0	0	2	0	1	2	1
24	4	8	1	0	2	0	2	1	0	1
29	4	9	2	0	0	0	0	0	1	1
37	4	10	1	1	1	1	2	0	0	0
38	4	11	0	2	1	1	2	1	2	2
42	4	12	2	1	0	0	0	0	1	2
